# Supplementary material for: YY1 Knockdown Relieves the Differentiation Block and Restores Apoptosis in AML Cells
Source: Cancers (Basel). 2023 Aug 7;15(15):4010. doi: 10.3390/cancers15154010 (PMC10417667; doi:10.3390/cancers15154010)
Supplement: Supplementary file 1 [file cancers-15-04010-s001.zip]

Archive with 2 entries (2 files):
- cancers-2486923-File S1.pdf
- cancers-2486923-supplementary figures and table.pdf
